# Supplementary material for: Impact of Regorafenib on Endothelial Transdifferentiation of Glioblastoma Stem-like Cells
Source: Cancers (Basel). 2022 Mar 18;14(6):1551. doi: 10.3390/cancers14061551 (PMC8946617; doi:10.3390/cancers14061551)
Supplement: Supplementary file 1 [file cancers-14-01551-s001.zip]

Archive with 1 entries (1 files):
- cancers-1574500-supplementary.pdf
